# Supplementary material for: YB-1 Mediates TNF-Induced Pro-Survival Signaling by Regulating NF-κB Activation
Source: Cancers (Basel). 2020 Aug 5;12(8):2188. doi: 10.3390/cancers12082188 (PMC7464034; doi:10.3390/cancers12082188)
Supplement: Supplementary file 1 [file cancers-12-02188-s001.zip]

Archive with 113 entries (93 files):
- Supplementary videos/
- Supplementary videos/CTRL TNF+CHX.mp4
- Supplementary videos/CTRL.mp4
- Supplementary videos/KD TNF+CHX.mp4
- Supplementary videos/KD.mp4
- cancers-860606 supplementary resubmitted.docx
- Figure S4 Western blots/
- Figure S4 Western blots/Apoptosis/
- Figure S4 Western blots/Apoptosis/THP1/
- Figure S4 Western blots/Apoptosis/THP1/JEPG/
- Figure S4 Western blots/Apoptosis/THP1/JEPG/cleaved caspase 8.jpg
- Figure S4 Western blots/Apoptosis/THP1/JEPG/cleaved caspsae 3.jpg
- Figure S4 Western blots/Apoptosis/THP1/JEPG/total caspase 8.jpg
- Figure S4 Western blots/Apoptosis/THP1/JEPG/Vinculin.jpg
- Figure S4 Western blots/Apoptosis/THP1/Thumbs.db
- Figure S4 Western blots/Apoptosis/THP1/TIFF/
- Figure S4 Western blots/Apoptosis/THP1/TIFF/cleaved caspase 3.tif
- Figure S4 Western blots/Apoptosis/THP1/TIFF/cleaved caspase 8.tif
- Figure S4 Western blots/Apoptosis/THP1/TIFF/Thumbs.db
- Figure S4 Western blots/Apoptosis/THP1/TIFF/total caspase 8.tif
- Figure S4 Western blots/Apoptosis/THP1/TIFF/Vinculin.tif
- Figure S4 Western blots/Apoptosis/U937/
- Figure S4 Western blots/Apoptosis/U937/JEPG/
- Figure S4 Western blots/Apoptosis/U937/JEPG/cleaved caspase 8.jpg
- Figure S4 Western blots/Apoptosis/U937/JEPG/cleaved caspsae 3.jpg
- Figure S4 Western blots/Apoptosis/U937/JEPG/total caspase 8.jpg
- Figure S4 Western blots/Apoptosis/U937/JEPG/Vinculin.jpg
- Figure S4 Western blots/Apoptosis/U937/TIFF/
- Figure S4 Western blots/Apoptosis/U937/TIFF/cleaved caspase 8.tif
- Figure S4 Western blots/Apoptosis/U937/TIFF/cleaved caspsae 3.tif
- Figure S4 Western blots/Apoptosis/U937/TIFF/Thumbs.db
- Figure S4 Western blots/Apoptosis/U937/TIFF/total caspase 8.tif
- Figure S4 Western blots/Apoptosis/U937/TIFF/Vinculin.tif
- Figure S4 Western blots/BMDMs/
- Figure S4 Western blots/BMDMs/JEPG/
- Figure S4 Western blots/BMDMs/JEPG/p65.jpg
- Figure S4 Western blots/BMDMs/JEPG/pp65.jpg
- Figure S4 Western blots/BMDMs/JEPG/RIP1.jpg
- Figure S4 Western blots/BMDMs/JEPG/Vinculin-YB1.jpg
- Figure S4 Western blots/BMDMs/TIFF/
- Figure S4 Western blots/BMDMs/TIFF/p65.tif
- Figure S4 Western blots/BMDMs/TIFF/pp65.tif
- Figure S4 Western blots/BMDMs/TIFF/RIP1.tif
- Figure S4 Western blots/BMDMs/TIFF/Thumbs.db
- Figure S4 Western blots/BMDMs/TIFF/Vinculin-YB1.tif
- Figure S4 Western blots/THP1/
- Figure S4 Western blots/THP1/JEPG/
- Figure S4 Western blots/THP1/JEPG/p-Ikba.jpg
- Figure S4 Western blots/THP1/JEPG/p-IKKa-b.jpg
- Figure S4 Western blots/THP1/JEPG/p65.jpg
- Figure S4 Western blots/THP1/JEPG/RIPK1.jpg
- Figure S4 Western blots/THP1/JEPG/total Ikba.jpg
- Figure S4 Western blots/THP1/JEPG/Traf2.jpg
- Figure S4 Western blots/THP1/JEPG/Vinculin-pp65.jpg
- Figure S4 Western blots/THP1/JEPG/YB1.jpg
- Figure S4 Western blots/THP1/Quantification/
- Figure S4 Western blots/THP1/Quantification/p-Ikba.pdf
- Figure S4 Western blots/THP1/Quantification/p65.pdf
- Figure S4 Western blots/THP1/Quantification/pp65.pdf
- Figure S4 Western blots/THP1/Quantification/RIPK1.pdf
- Figure S4 Western blots/THP1/Quantification/TNFR1.pdf
- Figure S4 Western blots/THP1/Quantification/total Ikba.pdf
- Figure S4 Western blots/THP1/Quantification/Vinculin.pdf
- Figure S4 Western blots/THP1/Thumbs.db
- Figure S4 Western blots/THP1/tiff/
- Figure S4 Western blots/THP1/tiff/p-Ikba.tif
- Figure S4 Western blots/THP1/tiff/p-IKKa-b.tif
- Figure S4 Western blots/THP1/tiff/p65.tif
- Figure S4 Western blots/THP1/tiff/RIPK1.tif
- Figure S4 Western blots/THP1/tiff/Thumbs.db
- Figure S4 Western blots/THP1/tiff/TNFR1.tif
- Figure S4 Western blots/THP1/tiff/total Ikba.tif
- Figure S4 Western blots/THP1/tiff/Traf2.tif
- Figure S4 Western blots/THP1/tiff/Vinculin-pp65.tif
- Figure S4 Western blots/THP1/tiff/YB1.tif
- Figure S4 Western blots/U937/
- Figure S4 Western blots/U937/JEPG/
- Figure S4 Western blots/U937/JEPG/p-IkBa.jpg
- Figure S4 Western blots/U937/JEPG/p-Ikkb-a.jpg
- Figure S4 Western blots/U937/JEPG/p65.jpg
- Figure S4 Western blots/U937/JEPG/pp65.jpg
- Figure S4 Western blots/U937/JEPG/RIP1.jpg
- Figure S4 Western blots/U937/JEPG/TNFR1.jpg
- Figure S4 Western blots/U937/JEPG/Total IkBa.jpg
- Figure S4 Western blots/U937/JEPG/TRAF2.jpg
- Figure S4 Western blots/U937/JEPG/Vinculin.jpg
- Figure S4 Western blots/U937/JEPG/YB1.jpg
- Figure S4 Western blots/U937/Quantification/
- Figure S4 Western blots/U937/Quantification/p-IkBa.pdf
- Figure S4 Western blots/U937/Quantification/p-Ikkb-a.pdf
- Figure S4 Western blots/U937/Quantification/p65.pdf
- Figure S4 Western blots/U937/Quantification/pp65.pdf
- Figure S4 Western blots/U937/Quantification/RIP1.pdf
- Figure S4 Western blots/U937/Quantification/TNFR1.pdf
- Figure S4 Western blots/U937/Quantification/Total IkBa.pdf
- Figure S4 Western blots/U937/Quantification/TRAF2.pdf
- Figure S4 Western blots/U937/Quantification/Vinculin.pdf
- Figure S4 Western blots/U937/Quantification/YB1.pdf
- Figure S4 Western blots/U937/Thumbs.db
- Figure S4 Western blots/U937/TIFF/
- Figure S4 Western blots/U937/TIFF/FK2.tif
- Figure S4 Western blots/U937/TIFF/Mg132 YB1-Vinculin.tif
- Figure S4 Western blots/U937/TIFF/p-IkBa.tif
- Figure S4 Western blots/U937/TIFF/p-Ikkb-a.tif
- Figure S4 Western blots/U937/TIFF/p65.tif
- Figure S4 Western blots/U937/TIFF/pp65.tif
- Figure S4 Western blots/U937/TIFF/RIP1.tif
- Figure S4 Western blots/U937/TIFF/Thumbs.db
- Figure S4 Western blots/U937/TIFF/TNFR1.tif
- Figure S4 Western blots/U937/TIFF/Total IkBa.tif
- Figure S4 Western blots/U937/TIFF/TRAF2.tif
- Figure S4 Western blots/U937/TIFF/Vinculin.tif
- Figure S4 Western blots/U937/TIFF/YB1.tif
